# Supplementary material for: Unveiling the Crucial Role of Type IV Secretion System and Motility of Helicobacter pylori in IL-1β Production via NLRP3 Inflammasome Activation in Neutrophils
Source: Front Immunol. 2020 Jun 9;11:1121. doi: 10.3389/fimmu.2020.01121 (PMC7295951; doi:10.3389/fimmu.2020.01121)
Supplement: Supplementary file 2 [file Data_Sheet_2.zip]

Archive with 14 entries (14 files):
- Supplementary Figures/Supplementary Figure 1.docx
- Supplementary Figures/Supplementary Figure 10.docx
- Supplementary Figures/Supplementary Figure 11.docx
- Supplementary Figures/Supplementary Figure 12.docx
- Supplementary Figures/Supplementary Figure 13.docx
- Supplementary Figures/Supplementary Figure 14.docx
- Supplementary Figures/Supplementary Figure 2.docx
- Supplementary Figures/Supplementary Figure 3.docx
- Supplementary Figures/Supplementary Figure 4.docx
- Supplementary Figures/Supplementary Figure 5.docx
- Supplementary Figures/Supplementary Figure 6.docx
- Supplementary Figures/Supplementary Figure 7.docx
- Supplementary Figures/Supplementary Figure 8.docx
- Supplementary Figures/Supplementary Figure 9.docx
